# Supplementary material for: The Effectiveness of Heat-Killed Pediococcus acidilactici K15 in Preventing Respiratory Tract Infections in Preterm Infants: A Pilot Double-Blind, Randomized, Placebo-Controlled Study
Source: Nutrients. 2024 Oct 25;16(21):3635. doi: 10.3390/nu16213635 (PMC11547538; doi:10.3390/nu16213635)
Supplement: Supplementary file 1 [file nutrients-16-03635-s001.zip]

Archive with 1 entries (1 files):
- nutrients-3228422-supplementary.pdf
